# Supplementary material for: Silencing MALAT1 represses pathological progression, inflammation, and vascular smooth muscle cell phenotype switching by regulating the SEMA3C-mediated Smad pathway in intracranial aneurysms
Source: Front Cell Neurosci. 2026 Mar 11;20:1706518. doi: 10.3389/fncel.2026.1706518 (PMC13013063; doi:10.3389/fncel.2026.1706518)
Supplement: Supplementary file 1 [file Data_Sheet_1.zip]

Archive with 12 entries (11 files):
- Details of statistical results in Figure 7/
- Details of statistical results in Figure 7/Fig7A-MALAT1.csv
- Details of statistical results in Figure 7/Fig7B-TNF-α.csv
- Details of statistical results in Figure 7/Fig7C-IL-1β.csv
- Details of statistical results in Figure 7/Fig7D-IL-6.csv
- Details of statistical results in Figure 7/Fig7F-SEMA3C.csv
- Details of statistical results in Figure 7/Fig7G-MMP2.csv
- Details of statistical results in Figure 7/Fig7G-MMP9.csv
- Details of statistical results in Figure 7/Fig7G-OPN.csv
- Details of statistical results in Figure 7/Fig7G-α-SMA.csv
- Details of statistical results in Figure 7/Fig7H-p-smad2.csv
- Details of statistical results in Figure 7/Fig7H-p-smad3.csv
