# Supplementary material for: Silencing MALAT1 represses pathological progression, inflammation, and vascular smooth muscle cell phenotype switching by regulating the SEMA3C-mediated Smad pathway in intracranial aneurysms
Source: Front Cell Neurosci. 2026 Mar 11;20:1706518. doi: 10.3389/fncel.2026.1706518 (PMC13013063; doi:10.3389/fncel.2026.1706518)
Supplement: Supplementary file 1 [file Data_Sheet_1.zip › Details of statistical results in Figure 7/Fig7A-MALAT1.csv]

Number of families	1
Number of comparisons per family	10
Alpha	0.05
Tukey's multiple comparisons test	Mean Diff.	95.00% CI of diff.	Below threshold?	Summary	Adjusted P Value
sham vs. model	-1.426	-2.029 to -0.8235	Yes	***	<.001	A-B
sham vs. shMALAT1	-0.5420	-1.145 to 0.06052	No	ns	.091	A-C
sham vs. oeSEMA3C	-1.304	-1.907 to -0.7015	Yes	***	<.001	A-D
sham vs. shMALAT1 + oeSEMA3C	-0.3900	-0.9925 to 0.2125	No	ns	.331	A-E
model vs. shMALAT1	0.8840	0.2815 to 1.487	Yes	**	.002	B-C
model vs. oeSEMA3C	0.1220	-0.4805 to 0.7245	No	ns	.973	B-D
model vs. shMALAT1 + oeSEMA3C	1.036	0.4335 to 1.639	Yes	***	<.001	B-E
shMALAT1 vs. oeSEMA3C	-0.7620	-1.365 to -0.1595	Yes	**	.009	C-D
shMALAT1 vs. shMALAT1 + oeSEMA3C	0.1520	-0.4505 to 0.7545	No	ns	.940	C-E
oeSEMA3C vs. shMALAT1 + oeSEMA3C	0.9140	0.3115 to 1.517	Yes	**	.002	D-E
Test details	Mean 1	Mean 2	Mean Diff.	SE of diff.	n1	n2	q	DF
sham vs. model	1.000	2.426	-1.426	0.2014	5	5	10.02	20
sham vs. shMALAT1	1.000	1.542	-0.5420	0.2014	5	5	3.807	20
sham vs. oeSEMA3C	1.000	2.304	-1.304	0.2014	5	5	9.159	20
sham vs. shMALAT1 + oeSEMA3C	1.000	1.390	-0.3900	0.2014	5	5	2.739	20
model vs. shMALAT1	2.426	1.542	0.8840	0.2014	5	5	6.209	20
model vs. oeSEMA3C	2.426	2.304	0.1220	0.2014	5	5	0.8569	20
model vs. shMALAT1 + oeSEMA3C	2.426	1.390	1.036	0.2014	5	5	7.276	20
shMALAT1 vs. oeSEMA3C	1.542	2.304	-0.7620	0.2014	5	5	5.352	20
shMALAT1 vs. shMALAT1 + oeSEMA3C	1.542	1.390	0.1520	0.2014	5	5	1.068	20
oeSEMA3C vs. shMALAT1 + oeSEMA3C	2.304	1.390	0.9140	0.2014	5	5	6.420	20
