# Supplementary material for: Silencing MALAT1 represses pathological progression, inflammation, and vascular smooth muscle cell phenotype switching by regulating the SEMA3C-mediated Smad pathway in intracranial aneurysms
Source: Front Cell Neurosci. 2026 Mar 11;20:1706518. doi: 10.3389/fncel.2026.1706518 (PMC13013063; doi:10.3389/fncel.2026.1706518)
Supplement: Supplementary file 1 [file Data_Sheet_1.zip › Details of statistical results in Figure 7/Fig7B-TNF-α.csv]

Number of families	1
Number of comparisons per family	10
Alpha	0.05
Tukey's multiple comparisons test	Mean Diff.	95.00% CI of diff.	Below threshold?	Summary	Adjusted P Value
sham vs. model	-284.7	-446.7 to -122.7	Yes	**	0.0068	A-B
sham vs. shMALAT1	-109.4	-308.8 to 90.00	No	ns	0.2684	A-C
sham vs. oeSEMA3C	-408.9	-585.2 to -232.6	Yes	**	0.0024	A-D
sham vs. shMALAT1 + oeSEMA3C	-285.4	-458.9 to -112.0	Yes	**	0.0087	A-E
model vs. shMALAT1	175.3	0.4022 to 350.1	Yes	*	0.0496	B-C
model vs. oeSEMA3C	-124.2	-240.7 to -7.740	Yes	*	0.0404	B-D
model vs. shMALAT1 + oeSEMA3C	-0.7700	-154.9 to 153.4	No	ns	>0.9999	B-E
shMALAT1 vs. oeSEMA3C	-299.5	-383.7 to -215.3	Yes	***	0.0004	C-D
shMALAT1 vs. shMALAT1 + oeSEMA3C	-176.0	-298.1 to -53.97	Yes	*	0.0141	C-E
oeSEMA3C vs. shMALAT1 + oeSEMA3C	123.4	18.43 to 228.5	Yes	*	0.0290	D-E
Test details	Mean 1	Mean 2	Mean Diff.	SE of diff.	n1	n2	q	DF
sham vs. model	299.4	584.0	-284.7	36.44	5	5	11.05	4
sham vs. shMALAT1	299.4	408.8	-109.4	44.85	5	5	3.449	4
sham vs. oeSEMA3C	299.4	708.2	-408.9	39.65	5	5	14.58	4
sham vs. shMALAT1 + oeSEMA3C	299.4	584.8	-285.4	39.01	5	5	10.35	4
model vs. shMALAT1	584.0	408.8	175.3	39.34	5	5	6.301	4
model vs. oeSEMA3C	584.0	708.2	-124.2	26.20	5	5	6.705	4
model vs. shMALAT1 + oeSEMA3C	584.0	584.8	-0.7700	34.68	5	5	0.03140	4
shMALAT1 vs. oeSEMA3C	408.8	708.2	-299.5	18.93	5	5	22.37	4
shMALAT1 vs. shMALAT1 + oeSEMA3C	408.8	584.8	-176.0	27.46	5	5	9.067	4
oeSEMA3C vs. shMALAT1 + oeSEMA3C	708.2	584.8	123.4	23.62	5	5	7.390	4
