# Supplementary material for: Silencing MALAT1 represses pathological progression, inflammation, and vascular smooth muscle cell phenotype switching by regulating the SEMA3C-mediated Smad pathway in intracranial aneurysms
Source: Front Cell Neurosci. 2026 Mar 11;20:1706518. doi: 10.3389/fncel.2026.1706518 (PMC13013063; doi:10.3389/fncel.2026.1706518)
Supplement: Supplementary file 1 [file Data_Sheet_1.zip › Details of statistical results in Figure 7/Fig7C-IL-1β.csv]

Number of families	1
Number of comparisons per family	10
Alpha	0.05
Tukey's multiple comparisons test	Mean Diff.	95.00% CI of diff.	Below threshold?	Summary	Adjusted P Value
sham vs. model	-192.2	-267.2 to -117.3	Yes	**	0.0016	A-B
sham vs. shMALAT1	-95.74	-196.1 to 4.649	No	ns	0.0583	A-C
sham vs. oeSEMA3C	-333.9	-430.7 to -237.0	Yes	***	0.0005	A-D
sham vs. shMALAT1 + oeSEMA3C	-189.3	-230.9 to -147.6	Yes	***	0.0002	A-E
model vs. shMALAT1	96.49	53.98 to 139.0	Yes	**	0.0026	B-C
model vs. oeSEMA3C	-141.7	-267.7 to -15.59	Yes	*	0.0339	B-D
model vs. shMALAT1 + oeSEMA3C	2.954	-43.93 to 49.84	No	ns	0.9981	B-E
shMALAT1 vs. oeSEMA3C	-238.1	-398.9 to -77.35	Yes	*	0.0128	C-D
shMALAT1 vs. shMALAT1 + oeSEMA3C	-93.54	-162.5 to -24.57	Yes	*	0.0176	C-E
oeSEMA3C vs. shMALAT1 + oeSEMA3C	144.6	36.64 to 252.6	Yes	*	0.0184	D-E
Test details	Mean 1	Mean 2	Mean Diff.	SE of diff.	n1	n2	q	DF
sham vs. model	202.9	395.1	-192.2	16.85	5	5	16.13	4
sham vs. shMALAT1	202.9	298.6	-95.74	22.58	5	5	5.996	4
sham vs. oeSEMA3C	202.9	536.8	-333.9	21.78	5	5	21.68	4
sham vs. shMALAT1 + oeSEMA3C	202.9	392.2	-189.3	9.371	5	5	28.57	4
model vs. shMALAT1	395.1	298.6	96.49	9.562	5	5	14.27	4
model vs. oeSEMA3C	395.1	536.8	-141.7	28.36	5	5	7.065	4
model vs. shMALAT1 + oeSEMA3C	395.1	392.2	2.954	10.55	5	5	0.3961	4
shMALAT1 vs. oeSEMA3C	298.6	536.8	-238.1	36.17	5	5	9.311	4
shMALAT1 vs. shMALAT1 + oeSEMA3C	298.6	392.2	-93.54	15.51	5	5	8.527	4
oeSEMA3C vs. shMALAT1 + oeSEMA3C	536.8	392.2	144.6	24.29	5	5	8.420	4
