# Supplementary material for: Silencing MALAT1 represses pathological progression, inflammation, and vascular smooth muscle cell phenotype switching by regulating the SEMA3C-mediated Smad pathway in intracranial aneurysms
Source: Front Cell Neurosci. 2026 Mar 11;20:1706518. doi: 10.3389/fncel.2026.1706518 (PMC13013063; doi:10.3389/fncel.2026.1706518)
Supplement: Supplementary file 1 [file Data_Sheet_1.zip › Details of statistical results in Figure 7/Fig7D-IL-6.csv]

Number of families	1
Number of comparisons per family	10
Alpha	0.05
Tukey's multiple comparisons test	Mean Diff.	95.00% CI of diff.	Below threshold?	Summary	Adjusted P Value
sham vs. model	-167.2	-234.9 to -99.42	Yes	**	0.0019	A-B
sham vs. shMALAT1	-69.93	-118.0 to -21.87	Yes	*	0.0136	A-C
sham vs. oeSEMA3C	-278.8	-355.6 to -202.1	Yes	***	0.0004	A-D
sham vs. shMALAT1 + oeSEMA3C	-161.9	-252.5 to -71.36	Yes	**	0.0064	A-E
model vs. shMALAT1	97.23	2.317 to 192.1	Yes	*	0.0462	B-C
model vs. oeSEMA3C	-111.7	-194.2 to -29.15	Yes	*	0.0177	B-D
model vs. shMALAT1 + oeSEMA3C	5.224	-134.3 to 144.8	No	ns	0.9997	B-E
shMALAT1 vs. oeSEMA3C	-208.9	-272.0 to -145.8	Yes	***	0.0006	C-D
shMALAT1 vs. shMALAT1 + oeSEMA3C	-92.01	-160.4 to -23.57	Yes	*	0.0181	C-E
oeSEMA3C vs. shMALAT1 + oeSEMA3C	116.9	1.488 to 232.3	Yes	*	0.0479	D-E
Test details	Mean 1	Mean 2	Mean Diff.	SE of diff.	n1	n2	q	DF
sham vs. model	92.37	259.5	-167.2	15.24	5	5	15.51	4
sham vs. shMALAT1	92.37	162.3	-69.93	10.81	5	5	9.149	4
sham vs. oeSEMA3C	92.37	371.2	-278.8	17.27	5	5	22.84	4
sham vs. shMALAT1 + oeSEMA3C	92.37	254.3	-161.9	20.38	5	5	11.24	4
model vs. shMALAT1	259.5	162.3	97.23	21.35	5	5	6.440	4
model vs. oeSEMA3C	259.5	371.2	-111.7	18.56	5	5	8.508	4
model vs. shMALAT1 + oeSEMA3C	259.5	254.3	5.224	31.39	5	5	0.2354	4
shMALAT1 vs. oeSEMA3C	162.3	371.2	-208.9	14.19	5	5	20.82	4
shMALAT1 vs. shMALAT1 + oeSEMA3C	162.3	254.3	-92.01	15.39	5	5	8.452	4
oeSEMA3C vs. shMALAT1 + oeSEMA3C	371.2	254.3	116.9	25.96	5	5	6.368	4
