# Supplementary material for: Silencing MALAT1 represses pathological progression, inflammation, and vascular smooth muscle cell phenotype switching by regulating the SEMA3C-mediated Smad pathway in intracranial aneurysms
Source: Front Cell Neurosci. 2026 Mar 11;20:1706518. doi: 10.3389/fncel.2026.1706518 (PMC13013063; doi:10.3389/fncel.2026.1706518)
Supplement: Supplementary file 1 [file Data_Sheet_1.zip › Details of statistical results in Figure 7/Fig7F-SEMA3C.csv]

Number of families	1
Number of comparisons per family	10
Alpha	0.05
Tukey's multiple comparisons test	Mean Diff.	95.00% CI of diff.	Below threshold?	Summary	Adjusted P Value
sham vs. model	-5.600	-7.867 to -3.333	Yes	**	0.0019	A-B
sham vs. shMALAT1	-2.400	-6.977 to 2.177	No	ns	0.2963	A-C
sham vs. oeSEMA3C	-9.000	-11.81 to -6.188	Yes	***	0.0007	A-D
sham vs. shMALAT1 + oeSEMA3C	-5.000	-9.870 to -0.1301	Yes	*	0.0458	A-E
model vs. shMALAT1	3.200	0.2511 to 6.149	Yes	*	0.0381	B-C
model vs. oeSEMA3C	-3.400	-6.415 to -0.3848	Yes	*	0.0335	B-D
model vs. shMALAT1 + oeSEMA3C	0.6000	-2.727 to 3.927	No	ns	0.9175	B-E
shMALAT1 vs. oeSEMA3C	-6.600	-9.927 to -3.273	Yes	**	0.0043	C-D
shMALAT1 vs. shMALAT1 + oeSEMA3C	-2.600	-3.689 to -1.511	Yes	**	0.0021	C-E
oeSEMA3C vs. shMALAT1 + oeSEMA3C	4.000	0.8565 to 7.144	Yes	*	0.0220	D-E
Test details	Mean 1	Mean 2	Mean Diff.	SE of diff.	n1	n2	q	DF
sham vs. model	2.600	8.200	-5.600	0.5099	5	5	15.53	4
sham vs. shMALAT1	2.600	5.000	-2.400	1.030	5	5	3.297	4
sham vs. oeSEMA3C	2.600	11.60	-9.000	0.6325	5	5	20.12	4
sham vs. shMALAT1 + oeSEMA3C	2.600	7.600	-5.000	1.095	5	5	6.455	4
model vs. shMALAT1	8.200	5.000	3.200	0.6633	5	5	6.822	4
model vs. oeSEMA3C	8.200	11.60	-3.400	0.6782	5	5	7.089	4
model vs. shMALAT1 + oeSEMA3C	8.200	7.600	0.6000	0.7483	5	5	1.134	4
shMALAT1 vs. oeSEMA3C	5.000	11.60	-6.600	0.7483	5	5	12.47	4
shMALAT1 vs. shMALAT1 + oeSEMA3C	5.000	7.600	-2.600	0.2449	5	5	15.01	4
oeSEMA3C vs. shMALAT1 + oeSEMA3C	11.60	7.600	4.000	0.7071	5	5	8.000	4
