# Supplementary material for: Silencing MALAT1 represses pathological progression, inflammation, and vascular smooth muscle cell phenotype switching by regulating the SEMA3C-mediated Smad pathway in intracranial aneurysms
Source: Front Cell Neurosci. 2026 Mar 11;20:1706518. doi: 10.3389/fncel.2026.1706518 (PMC13013063; doi:10.3389/fncel.2026.1706518)
Supplement: Supplementary file 1 [file Data_Sheet_1.zip › Details of statistical results in Figure 7/Fig7G-MMP2.csv]

Number of families	1
Number of comparisons per family	10
Alpha	0.05
Tukey's multiple comparisons test	Mean Diff.	95.00% CI of diff.	Below threshold?	Summary	Adjusted P Value
sham vs. model	-6.200	-9.467 to -2.933	Yes	**	0.0051	A-B
sham vs. shMALAT1	-2.400	-4.178 to -0.6218	Yes	*	0.0179	A-C
sham vs. oeSEMA3C	-9.000	-10.41 to -7.594	Yes	****	<0.0001	A-D
sham vs. shMALAT1 + oeSEMA3C	-5.000	-7.435 to -2.565	Yes	**	0.0038	A-E
model vs. shMALAT1	3.800	0.5332 to 7.067	Yes	*	0.0301	B-C
model vs. oeSEMA3C	-2.800	-5.392 to -0.2078	Yes	*	0.0387	B-D
model vs. shMALAT1 + oeSEMA3C	1.200	-0.9779 to 3.378	No	ns	0.2659	B-E
shMALAT1 vs. oeSEMA3C	-6.600	-7.689 to -5.511	Yes	****	<0.0001	C-D
shMALAT1 vs. shMALAT1 + oeSEMA3C	-2.600	-4.867 to -0.3332	Yes	*	0.0316	C-E
oeSEMA3C vs. shMALAT1 + oeSEMA3C	4.000	2.594 to 5.406	Yes	**	0.0011	D-E
Test details	Mean 1	Mean 2	Mean Diff.	SE of diff.	n1	n2	q	DF
sham vs. model	1.800	8.000	-6.200	0.7348	5	5	11.93	4
sham vs. shMALAT1	1.800	4.200	-2.400	0.4000	5	5	8.485	4
sham vs. oeSEMA3C	1.800	10.80	-9.000	0.3162	5	5	40.25	4
sham vs. shMALAT1 + oeSEMA3C	1.800	6.800	-5.000	0.5477	5	5	12.91	4
model vs. shMALAT1	8.000	4.200	3.800	0.7348	5	5	7.313	4
model vs. oeSEMA3C	8.000	10.80	-2.800	0.5831	5	5	6.791	4
model vs. shMALAT1 + oeSEMA3C	8.000	6.800	1.200	0.4899	5	5	3.464	4
shMALAT1 vs. oeSEMA3C	4.200	10.80	-6.600	0.2449	5	5	38.11	4
shMALAT1 vs. shMALAT1 + oeSEMA3C	4.200	6.800	-2.600	0.5099	5	5	7.211	4
oeSEMA3C vs. shMALAT1 + oeSEMA3C	10.80	6.800	4.000	0.3162	5	5	17.89	4
