# Supplementary material for: Silencing MALAT1 represses pathological progression, inflammation, and vascular smooth muscle cell phenotype switching by regulating the SEMA3C-mediated Smad pathway in intracranial aneurysms
Source: Front Cell Neurosci. 2026 Mar 11;20:1706518. doi: 10.3389/fncel.2026.1706518 (PMC13013063; doi:10.3389/fncel.2026.1706518)
Supplement: Supplementary file 1 [file Data_Sheet_1.zip › Details of statistical results in Figure 7/Fig7G-MMP9.csv]

Number of families	1
Number of comparisons per family	10
Alpha	0.05
Tukey's multiple comparisons test	Mean Diff.	95.00% CI of diff.	Below threshold?	Summary	Adjusted P Value
sham vs. model	-3.400	-6.727 to -0.07322	Yes	*	0.0465	A-B
sham vs. shMALAT1	-2.000	-4.435 to 0.4350	No	ns	0.0927	A-C
sham vs. oeSEMA3C	-6.600	-8.867 to -4.333	Yes	***	0.0010	A-D
sham vs. shMALAT1 + oeSEMA3C	-3.600	-6.615 to -0.5848	Yes	*	0.0275	A-E
model vs. shMALAT1	1.400	-1.615 to 4.415	No	ns	0.3777	B-C
model vs. oeSEMA3C	-3.200	-5.378 to -1.022	Yes	*	0.0132	B-D
model vs. shMALAT1 + oeSEMA3C	-0.2000	-1.089 to 0.6891	No	ns	0.8444	B-E
shMALAT1 vs. oeSEMA3C	-4.600	-5.689 to -3.511	Yes	***	0.0002	C-D
shMALAT1 vs. shMALAT1 + oeSEMA3C	-1.600	-4.927 to 1.727	No	ns	0.3533	C-E
oeSEMA3C vs. shMALAT1 + oeSEMA3C	3.000	0.5650 to 5.435	Yes	*	0.0247	D-E
Test details	Mean 1	Mean 2	Mean Diff.	SE of diff.	n1	n2	q	DF
sham vs. model	2.800	6.200	-3.400	0.7483	5	5	6.425	4
sham vs. shMALAT1	2.800	4.800	-2.000	0.5477	5	5	5.164	4
sham vs. oeSEMA3C	2.800	9.400	-6.600	0.5099	5	5	18.31	4
sham vs. shMALAT1 + oeSEMA3C	2.800	6.400	-3.600	0.6782	5	5	7.507	4
model vs. shMALAT1	6.200	4.800	1.400	0.6782	5	5	2.919	4
model vs. oeSEMA3C	6.200	9.400	-3.200	0.4899	5	5	9.238	4
model vs. shMALAT1 + oeSEMA3C	6.200	6.400	-0.2000	0.2000	5	5	1.414	4
shMALAT1 vs. oeSEMA3C	4.800	9.400	-4.600	0.2449	5	5	26.56	4
shMALAT1 vs. shMALAT1 + oeSEMA3C	4.800	6.400	-1.600	0.7483	5	5	3.024	4
oeSEMA3C vs. shMALAT1 + oeSEMA3C	9.400	6.400	3.000	0.5477	5	5	7.746	4
