# Supplementary material for: Silencing MALAT1 represses pathological progression, inflammation, and vascular smooth muscle cell phenotype switching by regulating the SEMA3C-mediated Smad pathway in intracranial aneurysms
Source: Front Cell Neurosci. 2026 Mar 11;20:1706518. doi: 10.3389/fncel.2026.1706518 (PMC13013063; doi:10.3389/fncel.2026.1706518)
Supplement: Supplementary file 1 [file Data_Sheet_1.zip › Details of statistical results in Figure 7/Fig7G-OPN.csv]

Number of families	1
Number of comparisons per family	10
Alpha	0.05
Tukey's multiple comparisons test	Mean Diff.	95.00% CI of diff.	Below threshold?	Summary	Adjusted P Value
sham vs. model	-2.800	-5.392 to -0.2078	Yes	*	0.0387	A-B
sham vs. shMALAT1	-0.6000	-1.689 to 0.4889	No	ns	0.2659	A-C
sham vs. oeSEMA3C	-4.800	-7.392 to -2.208	Yes	**	0.0056	A-D
sham vs. shMALAT1 + oeSEMA3C	-1.600	-3.867 to 0.6668	No	ns	0.1433	A-E
model vs. shMALAT1	2.200	0.02211 to 4.378	Yes	*	0.0484	B-C
model vs. oeSEMA3C	-2.000	-3.406 to -0.5942	Yes	*	0.0148	B-D
model vs. shMALAT1 + oeSEMA3C	1.200	-1.392 to 3.792	No	ns	0.3798	B-E
shMALAT1 vs. oeSEMA3C	-4.200	-6.378 to -2.022	Yes	**	0.0048	C-D
shMALAT1 vs. shMALAT1 + oeSEMA3C	-1.000	-3.812 to 1.812	No	ns	0.5727	C-E
oeSEMA3C vs. shMALAT1 + oeSEMA3C	3.200	1.022 to 5.378	Yes	*	0.0132	D-E
Test details	Mean 1	Mean 2	Mean Diff.	SE of diff.	n1	n2	q	DF
sham vs. model	2.200	5.000	-2.800	0.5831	5	5	6.791	4
sham vs. shMALAT1	2.200	2.800	-0.6000	0.2449	5	5	3.464	4
sham vs. oeSEMA3C	2.200	7.000	-4.800	0.5831	5	5	11.64	4
sham vs. shMALAT1 + oeSEMA3C	2.200	3.800	-1.600	0.5099	5	5	4.438	4
model vs. shMALAT1	5.000	2.800	2.200	0.4899	5	5	6.351	4
model vs. oeSEMA3C	5.000	7.000	-2.000	0.3162	5	5	8.944	4
model vs. shMALAT1 + oeSEMA3C	5.000	3.800	1.200	0.5831	5	5	2.910	4
shMALAT1 vs. oeSEMA3C	2.800	7.000	-4.200	0.4899	5	5	12.12	4
shMALAT1 vs. shMALAT1 + oeSEMA3C	2.800	3.800	-1.000	0.6325	5	5	2.236	4
oeSEMA3C vs. shMALAT1 + oeSEMA3C	7.000	3.800	3.200	0.4899	5	5	9.238	4
