# Supplementary material for: Silencing MALAT1 represses pathological progression, inflammation, and vascular smooth muscle cell phenotype switching by regulating the SEMA3C-mediated Smad pathway in intracranial aneurysms
Source: Front Cell Neurosci. 2026 Mar 11;20:1706518. doi: 10.3389/fncel.2026.1706518 (PMC13013063; doi:10.3389/fncel.2026.1706518)
Supplement: Supplementary file 1 [file Data_Sheet_1.zip › Details of statistical results in Figure 7/Fig7G-α-SMA.csv]

Number of families	1
Number of comparisons per family	10
Alpha	0.05
Tukey's multiple comparisons test	Mean Diff.	95.00% CI of diff.	Below threshold?	Summary	Adjusted P Value
sham vs. model	5.000	2.188 to 7.812	Yes	**	0.0065	A-B
sham vs. shMALAT1	1.200	-0.9779 to 3.378	No	ns	0.2659	A-C
sham vs. oeSEMA3C	8.000	5.565 to 10.43	Yes	***	0.0006	A-D
sham vs. shMALAT1 + oeSEMA3C	6.000	2.281 to 9.719	Yes	**	0.0093	A-E
model vs. shMALAT1	-3.800	-7.356 to -0.2435	Yes	*	0.0402	B-C
model vs. oeSEMA3C	3.000	1.594 to 4.406	Yes	**	0.0033	B-D
model vs. shMALAT1 + oeSEMA3C	1.000	-2.719 to 4.719	No	ns	0.7568	B-E
shMALAT1 vs. oeSEMA3C	6.800	4.208 to 9.392	Yes	**	0.0015	C-D
shMALAT1 vs. shMALAT1 + oeSEMA3C	4.800	1.533 to 8.067	Yes	*	0.0132	C-E
oeSEMA3C vs. shMALAT1 + oeSEMA3C	-2.000	-5.444 to 1.444	No	ns	0.2356	D-E
Test details	Mean 1	Mean 2	Mean Diff.	SE of diff.	n1	n2	q	DF
sham vs. model	11.00	6.000	5.000	0.6325	5	5	11.18	4
sham vs. shMALAT1	11.00	9.800	1.200	0.4899	5	5	3.464	4
sham vs. oeSEMA3C	11.00	3.000	8.000	0.5477	5	5	20.66	4
sham vs. shMALAT1 + oeSEMA3C	11.00	5.000	6.000	0.8367	5	5	10.14	4
model vs. shMALAT1	6.000	9.800	-3.800	0.8000	5	5	6.718	4
model vs. oeSEMA3C	6.000	3.000	3.000	0.3162	5	5	13.42	4
model vs. shMALAT1 + oeSEMA3C	6.000	5.000	1.000	0.8367	5	5	1.690	4
shMALAT1 vs. oeSEMA3C	9.800	3.000	6.800	0.5831	5	5	16.49	4
shMALAT1 vs. shMALAT1 + oeSEMA3C	9.800	5.000	4.800	0.7348	5	5	9.238	4
oeSEMA3C vs. shMALAT1 + oeSEMA3C	3.000	5.000	-2.000	0.7746	5	5	3.651	4
