# Supplementary material for: Silencing MALAT1 represses pathological progression, inflammation, and vascular smooth muscle cell phenotype switching by regulating the SEMA3C-mediated Smad pathway in intracranial aneurysms
Source: Front Cell Neurosci. 2026 Mar 11;20:1706518. doi: 10.3389/fncel.2026.1706518 (PMC13013063; doi:10.3389/fncel.2026.1706518)
Supplement: Supplementary file 1 [file Data_Sheet_1.zip › Details of statistical results in Figure 7/Fig7H-p-smad2.csv]

Number of families	1
Number of comparisons per family	10
Alpha	0.05
Tukey's multiple comparisons test	Mean Diff.	95.00% CI of diff.	Below threshold?	Summary	Adjusted P Value
sham vs. model	-4.600	-8.212 to -0.9884	Yes	*	0.0219	A-B
sham vs. shMALAT1	-1.400	-4.415 to 1.615	No	ns	0.3777	A-C
sham vs. oeSEMA3C	-8.600	-9.689 to -7.511	Yes	****	<0.0001	A-D
sham vs. shMALAT1 + oeSEMA3C	-4.800	-7.749 to -1.851	Yes	**	0.0090	A-E
model vs. shMALAT1	3.200	0.2511 to 6.149	Yes	*	0.0381	B-C
model vs. oeSEMA3C	-4.000	-7.719 to -0.2805	Yes	*	0.0393	B-D
model vs. shMALAT1 + oeSEMA3C	-0.2000	-4.510 to 4.110	No	ns	0.9994	B-E
shMALAT1 vs. oeSEMA3C	-7.200	-9.792 to -4.608	Yes	**	0.0012	C-D
shMALAT1 vs. shMALAT1 + oeSEMA3C	-3.400	-6.067 to -0.7326	Yes	*	0.0219	C-E
oeSEMA3C vs. shMALAT1 + oeSEMA3C	3.800	1.622 to 5.978	Yes	**	0.0070	D-E
Test details	Mean 1	Mean 2	Mean Diff.	SE of diff.	n1	n2	q	DF
sham vs. model	2.200	6.800	-4.600	0.8124	5	5	8.008	4
sham vs. shMALAT1	2.200	3.600	-1.400	0.6782	5	5	2.919	4
sham vs. oeSEMA3C	2.200	10.80	-8.600	0.2449	5	5	49.65	4
sham vs. shMALAT1 + oeSEMA3C	2.200	7.000	-4.800	0.6633	5	5	10.23	4
model vs. shMALAT1	6.800	3.600	3.200	0.6633	5	5	6.822	4
model vs. oeSEMA3C	6.800	10.80	-4.000	0.8367	5	5	6.761	4
model vs. shMALAT1 + oeSEMA3C	6.800	7.000	-0.2000	0.9695	5	5	0.2917	4
shMALAT1 vs. oeSEMA3C	3.600	10.80	-7.200	0.5831	5	5	17.46	4
shMALAT1 vs. shMALAT1 + oeSEMA3C	3.600	7.000	-3.400	0.6000	5	5	8.014	4
oeSEMA3C vs. shMALAT1 + oeSEMA3C	10.80	7.000	3.800	0.4899	5	5	10.97	4
