# Supplementary material for: Silencing MALAT1 represses pathological progression, inflammation, and vascular smooth muscle cell phenotype switching by regulating the SEMA3C-mediated Smad pathway in intracranial aneurysms
Source: Front Cell Neurosci. 2026 Mar 11;20:1706518. doi: 10.3389/fncel.2026.1706518 (PMC13013063; doi:10.3389/fncel.2026.1706518)
Supplement: Supplementary file 1 [file Data_Sheet_1.zip › Details of statistical results in Figure 7/Fig7H-p-smad3.csv]

Number of families	1
Number of comparisons per family	10
Alpha	0.05
Tukey's multiple comparisons test	Mean Diff.	95.00% CI of diff.	Below threshold?	Summary	Adjusted P Value
sham vs. model	-4.600	-6.867 to -2.333	Yes	**	0.0040	A-B
sham vs. shMALAT1	-1.800	-4.392 to 0.7922	No	ns	0.1498	A-C
sham vs. oeSEMA3C	-8.400	-12.52 to -4.277	Yes	**	0.0039	A-D
sham vs. shMALAT1 + oeSEMA3C	-5.400	-10.19 to -0.6119	Yes	*	0.0335	A-E
model vs. shMALAT1	2.800	0.2078 to 5.392	Yes	*	0.0387	B-C
model vs. oeSEMA3C	-3.800	-7.356 to -0.2435	Yes	*	0.0402	B-D
model vs. shMALAT1 + oeSEMA3C	-0.8000	-5.750 to 4.150	No	ns	0.9415	B-E
shMALAT1 vs. oeSEMA3C	-6.600	-8.378 to -4.822	Yes	***	0.0004	C-D
shMALAT1 vs. shMALAT1 + oeSEMA3C	-3.600	-6.615 to -0.5848	Yes	*	0.0275	C-E
oeSEMA3C vs. shMALAT1 + oeSEMA3C	3.000	0.5650 to 5.435	Yes	*	0.0247	D-E
Test details	Mean 1	Mean 2	Mean Diff.	SE of diff.	n1	n2	q	DF
sham vs. model	2.000	6.600	-4.600	0.5099	5	5	12.76	4
sham vs. shMALAT1	2.000	3.800	-1.800	0.5831	5	5	4.366	4
sham vs. oeSEMA3C	2.000	10.40	-8.400	0.9274	5	5	12.81	4
sham vs. shMALAT1 + oeSEMA3C	2.000	7.400	-5.400	1.077	5	5	7.091	4
model vs. shMALAT1	6.600	3.800	2.800	0.5831	5	5	6.791	4
model vs. oeSEMA3C	6.600	10.40	-3.800	0.8000	5	5	6.718	4
model vs. shMALAT1 + oeSEMA3C	6.600	7.400	-0.8000	1.114	5	5	1.016	4
shMALAT1 vs. oeSEMA3C	3.800	10.40	-6.600	0.4000	5	5	23.33	4
shMALAT1 vs. shMALAT1 + oeSEMA3C	3.800	7.400	-3.600	0.6782	5	5	7.507	4
oeSEMA3C vs. shMALAT1 + oeSEMA3C	10.40	7.400	3.000	0.5477	5	5	7.746	4
